# Supplementary material for: Heart rate variability helps to distinguish the intensity of menopausal symptoms: A prospective, observational and transversal study
Source: PLoS One. 2020 Jan 15;15(1):e0225866. doi: 10.1371/journal.pone.0225866 (PMC6961890; doi:10.1371/journal.pone.0225866)
Supplement: S1 Data — (XLSX) [file pone.0225866.s001.xlsx]

## Sheet: General
ID	kupp cont	SINT LEVE	MOD/ACE	MEAN RR	SDNN	MEAN HR	RMSSD	NN50	PNN50	RRTRI	TINN	VLF hz	VLF ms	VLF log	VLF %	LF hz	LF ms	LF log	LF %	LF nu	HF hz	HF ms	HF log	HF %	HF nu	total	LFHF	SD1	SD2	sd1divf2	ApEn	SampEn	alfa 1	alfa 2
A1	23	2	1	998.6	24.4	60.08	23	30	2.8	6.626	119	0.0267	129	4.86	21.4	0.0433	312	5.74	51.6	65.6	0.27	163	5.09	27	34.3	604	1.914	16.3	30.5	1.87	1.626	1.921	1072	0.509
A10	2	1	2	819.2	40.6	73.24	40.4	266	19.7	12.467	222	0.04	85	4.45	5.8	0.1133	770	6.65	52.5	55.7	0.29	611	6.42	41.6	44.2	1467	7.291	28.6	49.8	1.741	1.559	1.867	1.124	0.383
A11	33	2	1	872.2	27.7	68.8	25.7	41	3.4	8.708	136	0.0367	13	2.57	1.9	0.15	247	5.51	35	35.7	0.1533	446	6.1	63.1	64.3	7.7	6.561	18.2	34	1.87	1.376	1.533	0.979	0.176
A12	32	2	1	743.8	11.3	80.67	7.7	0	0	3.155	56	0.0333	11	2.4	11	0.0767	73	4.29	72.2	81.1	0.1667	17	2.82	16.7	18.8	101	4.612	5.5	15.1	2.756	1.304	1.183	1.351	0.476
A13	17	1	2	936.1	34.5	64.09	41.7	348	23.1	9.667	197	0.0367	56	4.03	5.4	0.05	437	6.08	41.6	44	0.3567	555	6.32	52.9	55.9	1050	6.957	29.5	38.9	1.318	1.442	1.609	0.846	0.372
A14	23	2	1	654.4	30.2	62.87	33.1	156	11.3	8.878	173	0.0367	59	4.07	7.1	0.09	327	5.79	39.5	42.5	0.2167	441	6.09	53.3	57.4	826	6.717	23.4	35.8	1.527	1.556	1.856	0.788	0.363
A15	19	1	2	851.7	9.2	70.45	7.6	1	0.1	3.161	55	0.0367	9	2.19	11.3	0.0467	56	4.03	71.4	80.5	0.35	14	2.61	17.2	19.4	79	4.148	5.4	11.9	2.217	1.554	1.831	1.273	0.404
A3	15	1	2	742.4	19	80.82	13.6	0	0	6.643	99	0.0367	35	3543	9.7	0.1	248	5.51	69.5	77	0.2533	74	4.3	20.7	22.9	356	3.357	96	25.1	2.618	1.44	1.593	1.319	0.478
A4	45	2	1	961.4	34.2	62.41	26.2	55	5.8	8.128	175	0.0367	168	5.12	13.9	0.0667	846	6.74	70	81.4	0.2633	194	5.27	16	18.6	1208	4.368	18.6	44.5	2.399	1.435	1.442	1.182	0.473
A6	29	2	1	738.5	14.2	81.24	15.1	1	0.1	5.184	78	0.267	6	1.87	3.7	0.0467	39	3.67	22.5	23.4	0.2733	129	4.86	73.7	76.5	174	0.306	10.7	17	1.588	1.461	1.612	0.703	0.458
A7	40	2	1	971.4	39.1	61.77	52.5	405	39.7	11.472	197	0.0333	24	3.17	1.7	0.0767	135	4.9	9.6	9.8	0.23	1239	7.12	88.6	90.1	1398	0.109	37.2	41	1.103	1.532	1.76	0.441	0.197
A8	43	2	1	853.9	23.9	70.27	22.1	15	2.9	7.013	128	0.0367	49	3.89	8.2	0.09	310	5.74	52.2	56.9	0.2433	235	5.46	39.6	43.1	594	1.319	15.6	29.9	1.912	1.333	1.798	1.059	0.384
A9	20	2	1	959.8	34.2	62.51	26	53	5.6	8.342	177	0.04	160	5.08	13.6	0.0667	822	6.71	69.9	81	0.2633	193	5.26	16.4	19	1176	4.255	18.4	44.8	2.432	1.429	1.414	1.451	0.502
B1	35	2	1	901	37.9	66.59	36.6	161	19.5	9.281	192	0.0367	39	3.6	3	0.1267	658	6.49	50.6	52.2	0.17	602	6.4	46.3	47.7	1300	1.093	25.9	46.9	1.81	1.394	1.633	0.978	0.247
B10	46	2	1	805.2	22.8	74.52	21.2	13	0.7	7.671	118	0.04	30	3.4	61	0.0467	276	5.62	56.3	60	0.2933	184	5.21	37.5	39.9	490	1.502	15	28.6	1.907	1.57	1.843	1.012	0.412
B12	27	2	1	745.7	13.2	80.46	8.6	0	0	3.283	77	0.04	12	2.52	8.4	0.06	117	4.76	79	862	0.1633	19	2.92	12.6	13.7	148	6.277	6.1	17.6	2.9	1.277	1.13	1.46	0.498
B14	32	2	1	1022.2	50.5	58.7	40.1	217	15.4	11.733	252	0.0333	284	5.65	12.4	0.06	1544	7.34	67.6	77.2	0.1533	456	6.12	19.9	22.8	2285	3.388	28.4	65.6	2.313	1.416	1.528	1.217	0.365
B15	28	2	1	911.3	39.7	65.84	53.8	50	4	6.809	834	0.04	89	4.49	6.1	0.0433	607	6.41	41.4	44.1	0.25	768	6.64	52.4	55.7	1467	0.791	38.1	41.2	1.083	1.307	1.318	0.775	0.446
B2	22	2	1	664.3	4.9	90.33	4.4	0	0	2.116	25	0.0367	2	0.62	8.4	0.0533	13	2.55	58.1	63.4	0.1533	7	2	33.3	36.4	22	1.744	3.1	6.2	1.991	1.606	1.914	1.094	0.479
B4	1	1	2	747.6	7	80.26	9.2	0	0	2.741	34	0.0367	1	0.09	3.3	0.08	10	2.27	29.1	30.1	0.2767	22	3.11	67	69.2	33	0.435	6.5	7.4	1.135	1.654	2.104	0.667	0.329
B5	28	2	1	785.6	14.6	76.38	10.1	0	0	4.152	69	0.04	18	2.87	9.4	0.0433	140	4.94	74.1	81.7	0.2933	31	3.44	16.5	18.2	188	4.48	7.2	19.4	2.713	1.299	1.163	1.366	0.527
B6	6	1	2	1072.8	39.5	55.93	49	432	35	11.339	187	0.0367	143	4.96	10.2	0.05	468	6.15	33.4	37.1	0.2333	790	6.67	56.4	62.7	1402	0.592	34.8	43.7	1.256	1.611	2.001	0.705	0.365
B7	6	1	2	984.7	75.7	60.93	113.5	1134	69.3	21.539	426	0.04	138	4.92	3.2	0.1067	1115	7.02	25.6	26.5	0.3533	3066	8.03	70.5	72.8	4351	0.364	80.3	70.8	0.882	1.663	2.032	0.563	0.287
B8	49	2	1	711.7	10.8	84.31	8.5	0	0	3.34	62	0.0333	16	2.78	13.1	0.06	59	4.09	48.6	55.9	0.1833	47	3.85	38.3	44.1	122	1.269	6	14	2.337	1.45	1.442	1.127	0.587
B9	30	2	1	867.7	39.8	69.15	40.5	332	20.2	13.587	223	0.04	81	4.4	5.3	0.0567	569	6.34	37.3	39.4	0.2267	873	6.77	57.3	60.5	1524	0.652	28.7	48.5	1.692	1.401	1.556	0.844	0.38
B16	26	2	1	653.7	13.4	91.79	10.5	0	0	3.922	80	0.04	14	2.62	8.1	0.07	97	4.57	57.2	62.2	0.2367	58	4.07	34.6	37.7	169	1.652	7.4	17.4	2.345	1.513	1.752	1.211	0.475
B17	36	2	1	817.4	27.1	73.41	27.2	94	6	8.077	130	0.0333	51	3.93	7.2	0.11	255	5.54	35.7	38.5	0.2567	407	6.01	57.1	61.5	713	0.626	19.1	33.2	1.726	1.53	1.768	0.822	0.445
B18	9	1	2	950.2	40.6	63.14	40.3	297	19.2	11.375	227	0.0367	144	4.97	9	0.04	845	6.74	52.9	58.1	0.2733	608	6.41	38.1	41.8	1599	1.389	285	49.8	1.747	1.541	1.836	0.94	0.31
B19	29	2	1	916.6	15.1	65.46	16	6	0.5	3.836	111	0.0333	29	3.38	16.2	0.467	113	4.73	62.4	74.5	0.4	38	3.63	20.8	24.6	181	2.998	11.4	18	1.588	1.462	1.148	1.132	0.483
B20	32	2	1	905.8	12.4	66.24	11.8	0	0	3.63	68	0.04	24	3.19	17.4	0.0433	65	4.17	46.5	56.3	0.2533	50	3.92	36	43.6	139	1.292	8.3	15.4	1.853	1.539	1.831	1.014	0.542
B22	18	1	2	891.4	37.7	67.31	53.5	626	42.1	13.053	205	0.0367	18	2.92	1.4	0.0667	153	5.03	11.4	11.6	0.2867	1160	7.06	87	88.3	1333	0.131	37.9	37.6	0.993	1.464	1.685	0.402	0.237
B23	49	2	1	452	9.8	132.75	6.8	17	0.2	1.785	121	0.04	13	2.58	13.5	0.0433	65	4.17	66.1	76.3	0.15	20	2.3	20.4	23.6	98	3.24	4.8	13	2.705	1.308	1.312	1.277	0.87
B24	51	2	1	811	28.5	73.98	24.2	35	2.1	9.523	154	0.03	75	4.32	9.6	0.05	398	5.99	50.8	56.2	0.2433	309	5.74	39.5	43.7	783	1.287	17.1	36.5	2.13	1.51	1.731	1.056	0.447
B25	6	1	2	843.1	13.6	71.17	13.6	3	0.2	3.039	78	0.04	12	2.51	6.9	0.0567	79	4.37	44.1	47.4	0.2567	87	4.47	48.9	52.6	179	0.901	9.6	16.7	1.734	1.175	0.279	0.937	0.374
B26	35	1	2	724.4	23	82.83	16.4	9	0.6	6.152	116	0.0367	61	4.11	13	0.0467	303	5.71	64.6	74.2	0.1533	105	4.65	22.3	25.6	469	2.898	11.6	30.3	2.609	1.416	1.336	1.286	0.62
B27	32	2	1	868.5	29.8	69.08	26.4	84	5.2	7.863	164	0.0367	76	4.34	9	0.0467	493	6.2	58.1	63.8	0.1533	278	5.63	32.8	36	849	1.771	18.7	37.8	2.025	1.517	1.616	1.132	0.421
B28	38	2	1	914.3	18.2	65.63	18.4	11	0.7	4.718	104	0.04	27	3.28	8.8	0.06	136	4.91	44.8	49.1	0.25	140	4.95	46.4	50.8	303	0.966	13	22.3	1.714	1.494	1.698	0.915	0.426
B29	36	2	1	962.8	20.4	62.32	22.7	29	20	5.736	138	0.03	14	2.67	4	0.1067	157	5.05	44	45.9	0.2433	184	5.22	51.9	54	355	0.849	16	23.9	1.494	1.446	1.655	0.91	0.282
B30	31	2	1	845.6	15	70.95	11.9	0	0	4.569	77	0.04	19	2.95	10.2	0.0567	110	4.7	58.5	65.2	0.2433	59	4.07	31.2	34.8	187	1.874	8.4	19.5	2.307	1.472	1.647	1.187	0.402
B31	45	2	1	818.1	21	73.34	14.5	2	0.1	5.605	122	0.03	50	3.91	12.3	0.0533	264	5.58	65.2	74.4	0.24	91	4.51	22.4	25.6	404	2.909	10.3	27.9	2.72	1.463	1.586	1.236	0.513
B32	32	2	1	1003.9	40.7	59.76	38.4	177	12.4	8.736	220	0.03	163	5.09	12.5	0.07	820	6.71	63	72	0.17	316	5.76	24.3	27.7	1302	2.597	27.2	50.7	1.868	1.408	1.596	1.176	0.421
B33	25	2	1	895.1	22.9	67.03	22.3	17	1.1	6.738	132	0.04	75	4.32	14.6	0.0467	266	5.58	51.9	60.8	0.3067	171	5.14	33.4	39.1	512	1.556	15.8	28.3	1.793	1.521	1.795	1.071	0.456
B34	27	2	1	940.8	14.8	63.78	20	17	1	4.025	99	0.0333	14	2.67	7.5	0.0567	67	4.2	34.7	37.5	0.32	111	4.71	57.6	62.2	193	0.603	14.2	15.4	1.087	1.414	1.598	0.526	0.3
B35	31	2	1	857.3	20.3	69.99	17.2	7	0.4	5.419	134	0.0333	48	3.87	13.3	0.05	175	5.17	48.5	55.9	0.24	138	4.93	38.2	44.1	361	1.267	12.1	26	2.144	1.463	1.65	1.047	0.553
B36	10	1	2	1191.3	27.2	50.36	38.5	219	21.2	8.256	146	0.0333	39	3.68	6	0.0833	232	5.45	35.2	37.5	0.2833	387	5.96	58.8	62.5	658	0.599	27.3	27.2	0.999	1.678	2.153	0.628	0.261
B37	45	2	1	883.5	14.7	67.92	16.2	2	0.1	5.275	78	0.04	10	2.33	5.3	0.0833	72	4.27	37.1	39.2	0.2133	111	4.71	57.5	60.7	193	0.646	11.4	17.3	1.512	1.648	2.065	0.857	0.353
B38	34	2	1	920.4	27.2	65.19	35.7	287	18.8	6.752	125	0.04	25	3.22	4.2	0.0567	173	5.15	29.1	30.4	0.25	396	5.98	66.6	69.5	595	0.437	25.2	29	1.15	1.574	1.881	0.563	0.333
B39	103	2	1	752	18.7	79.79	15.9	8	0.5	5.488	97	0.04	30	3.41	8.9	0.06	210	5.35	62	68.1	0.2267	99	4.59	29.1	31.9	339	2.133	11.2	23.9	2.13	1.494	1.63	1.064	0.427
B40	43	2	1	1025.8	21.6	58.49	30.1	22	6.8	7.738	110	0.0333	6	1.72	1.3	0.0733	84	4.43	20.1	20.4	0.27	327	5.79	78.5	79.5	417	0.257	21.3	21.9	1.027	1.074	1.973	0.552	0.189
B41	35	2	1	1027.6	54.6	58.39	61.8	170	31	11.935	273	0.0333	198	5.29	7.1	0.0733	965	6.87	34.5	37.2	0.18	1630	7.4	58.3	62.8	2795	0.592	43.8	63.6	1.453	1.262	1.697	0.882	0.383
B42	33	2	1	778.3	22.8	77.09	29.4	131	7.2	7.935	128	0.04	34	3.52	7.8	0.0533	166	5.11	38.3	41.5	0.3833	226	5.42	52.4	56.8	433	0.731	20.8	24.7	1.188	1.592	1.949	0.69	0.464
B43	32	2	1	648.1	5.7	92.58	4.2	0	0	2.133	37	0.04	3	1.1	9.8	0.07	21	3.06	69.8	77.5	0.1533	6	1.82	20.2	22.4	31	3.464	3	7.6	2.554	1.53	1.658	1.224	0.669
B44	34	2	1	793	24.3	75.67	20.3	22	1.8	7.057	144	0.0267	62	4.13	11.6	0.06	354	5.87	65.9	74.5	0.1767	120	4.79	22.3	25.2	538	2.952	14.4	31.2	2.169	1.568	1.883	1.244	0.478
B45	21	2	1	894.5	32.2	67.08	32.6	163	11.5	9.726	169	0.03	96	4.56	10.1	0.0433	514	6.24	54.2	60.2	0.1733	337	5.82	35.6	39.5	948	1.523	23.1	39.2	1.7	1.539	1.762	1.047	0.389
B46	13	1	2	908	15	66.08	16.6	18	1.2	4.558	112	0.04	18	2.88	7.7	0.04	84	4.43	36.3	39.4	0.26	129	4.86	56	60.6	231	0.649	11.8	17.7	1.508	1.595	1.954	0.835	0.421
B48	30	2	1	826.2	10.3	72.62	10.6	0	0	3.296	56	0.03	13	2.54	13.3	0.0667	38	3.64	40	46.2	0.28	44	3.79	46.5	53.7	95	0.86	7.5	12.5	1.667	1.597	1.936	0.895	0.512
B49	8	1	2	951.2	36.1	63.08	35.6	157	14.8	10.133	191	0.0333	133	4.89	10.7	0.0667	644	6.47	51.9	58.1	0.1567	463	6.14	37.3	41.8	1240	1.391	25.2	44.5	1.767	1.483	1.571	1.025	0.401
B51	21	2	1	1038.9	18.8	57.75	25	38	2.9	5.661	105	0.0367	46	3.83	14.4	0.04	91	4.51	28.3	33	0.31	184	5.21	57.2	66.8	321	0.494	17.7	19.8	1.121	1.582	1.955	0.698	0.35
B52	39	2	1	879.8	27.6	68.2	30	70	8.1	7.945	167	0.04	52	3.96	8	0.4667	301	5.71	46.1	50.1	0.2933	299	5.7	45.8	49.8	653	1.007	21.2	32.8	1.546	1.529	1.851	0.944	0.401
B53	45	2	1	840.7	15.5	71.37	18.3	0	0	5.487	81	0.04	12	2.51	5.8	0.11	75	4.32	35.4	37.5	0.2733	125	4.83	58.8	62.4	212	0.601	12.9	17.6	1.363	1.568	1.888	0.707	0.354
B54	14	1	2	860.8	16.2	69.71	19.4	3	0.2	5.367	89	0.04	14	2.66	6.1	0.06	93	4.53	39.2	41.8	0.29	129	4.86	54.5	58.1	236	0.719	13.7	18.4	1.343	1.576	1.938	0.785	0.341
B55	23	2	1	734.1	26.9	81.73	26.5	113	5.8	8.283	144	0.04	34	3.53	5.3	0.05	243	5.5	37.8	39.9	0.2333	366	5.9	56.8	60	644	0.665	18.8	33.1	1.765	1.44	1.592	1.069	0.502
B59	23	2	1	751	9.8	79.89	7.4	0	0	2.893	62.2	0.0267	13	2.55	16.1	0.0433	47	3.86	59.5	70.9	0.2067	19	2.96	24.3	29	79	2.445	5.2	12.8	2.446	1.588	1.893	1.214	0.522
B60	21	2	1	791	15.2	75.86	16.7	7	0.4	4.689	99	0.04	11	2.43	6	0.0533	116	4.75	61.2	65.1	0.39	61	4.11	32.2	34.3	189	1.899	11.8	17.9	1.519	1.558	1.881	1.05	0.407
B61	44	2	1	743.4	9.2	80.71	6.4	0	0	3.31	53	0.04	10	2.27	11.8	0.0667	57	4.04	70	79.4	0.2767	15	2.69	18.1	20.5	81	3.868	4.6	12.1	2.657	1.487	1.626	1.337	0.446
B62	38	2	1	991.6	31	60.51	38.5	280	20.8	8.98	166	0.0367	62	4.13	7.7	0.0533	334	5.81	41.4	44.9	0.32	410	6.02	50.8	55.1	807	0.815	27.3	34.3	1.258	1.517	1.721	0.817	0.29
B63	28	2	1	849.9	41	70.6	37.4	289	16.4	15.077	228	0.04	59	4.08	3.8	0.1367	943	6.85	60.7	63	0.1587	552	6.31	35.5	36.9	1555	1.709	26.4	51.6	1.951	1.534	1.7	1.125	0.268
B64	39	2	1	826.5	29.7	72.59	33.5	206	11.8	9.443	163	0.04	25	3.21	3	0.0633	312	5.74	37.6	38.8	0.29	492	6.2	59.4	61.2	829	0.633	23.7	34.6	1.462	1.489	1.78	0.687	0.342
B65	30	2	1	739	7.3	81.19	6.1	0	0	2.323	45	0.04	8	2.07	14.7	0.0433	32	3.45	58.9	69.1	0.32	14	2.65	26.3	30.8	54	2.24	4.3	9.5	2.201	1.576	1.893	1.073	0.678
B66	21	2	1	1126.5	28.5	53.26	36.9	244	19.1	8.318	146	0.0367	46	3.82	7.6	0.05	218	5.38	36.4	39.4	0.31	335	5.81	55.9	60.5	599	0.651	26.1	27	1.034	1.601	2.032	0.764	0.308
B67	38	2	1	659.9	18.6	90.92	11.8	10	0.5	4.661	111	0.04	26	3.26	7.5	0.0733	263	5.57	76.1	82.3	0.16	56	4.03	16.2	17.6	345	4.686	8.3	24.9	2.995	1.308	1.325	1.51	0.482
B68	15	1	2	1064.3	32.3	56.37	43.4	363	28.9	10.372	174	0.04	50	3.91	5.1	0.0767	296	5.69	30.5	32.2	0.2533	622	6.43	64.2	67.7	969	0.475	30.7	33.9	1.106	1.616	1.999	0.613	0.284
B69	15	1	2	645.5	5.2	92.96	4.5	0	0	1.542	31	0.04	4	1.4	21.6	0.0467	11	2.42	59.6	76	0.36	3	1.25	18.5	23.6	19	3.222	3.2	6.7	78	1.538	1.793	1.05	0.844
B70	16	1	2	1007.1	17.9	59.57	23.1	22	1.7	4.922	103	0.0367	16	2.76	5.5	0.0967	105	4.65	36.3	38.4	0.3	168	5.12	58.2	61.6	289	0.623	16.4	19.3	1.183	1.474	1.244	0.743	0.275
B71	36	2	1	756.9	14.6	79.27	12.9	7	0.4	4.762	99	0.0367	50	3.91	23.1	0.04	107	4.68	49.7	64.7	0.3267	59	4.07	27.1	35.3	216	1.834	9.1	18.6	2.042	1.468	1.615	1.141	0.727
B72	10	1	2	1082.4	33.8	55.43	44.3	368	28.1	9.432	163	0.0767	65	4.18	6	0.0767	402	6	37.3	39.7	0.3067	611	6.42	56.3	60.3	1078	0.658	31.5	35.8	1.135	1.567	1.889	0.761	0.289
B73	25	2	1	797.9	17.3	75.2	16.6	6	0.4	5.296	94	0.0367	33	3.49	11.7	0.06	148	5	63.1	60.1	0.3367	98	4.59	35.1	39.8	289	1.511	11.8	21.5	1.825	1.602	1.855	1.024	0.471
B74	18	1	2	900.6	31.7	66.62	40.7	363	24.7	10.816	159	0.04	52	3.95	6.2	0.0433	255	5.54	30.2	32.2	0.3133	535	6.28	63.4	67.6	843	0.477	28.8	34.4	1.193	1.566	1.899	0.673	0.422
B75	15	1	2	921.6	31.4	65.11	36.3	266	17	10.045	183	0.04	127	4.85	13.8	0.0433	474	6.16	51.4	59.7	0.3733	317	5.76	34.4	39.9	921	1.496	25.7	36.2	1.411	1.612	1.989	1.058	0.467
B76	11	1	2	598	15.7	100.33	10.2	0	0	4.292	97	0.0367	26	3.27	13	0.05	121	4.79	59.5	68.4	0.1533	56	4.02	27.5	31.6	203	2.163	7.2	21	2.92	1.452	1.598	1.364	0.634
B77	47	2	1	670.4	5.6	89.5	5.2	2	0.1	1.735	51	0.0367	6	1.78	19.8	0.0533	15	2.7	49.4	61.6	0.35	9	2.22	30.7	38.2	30	1.611	3.6	7.1	1.945	1.526	1.748	1.051	0.721
B78	8	1	2	877.4	38.5	68.38	43.1	387	24.3	11.453	200	0.0367	93	4.53	7.4	0.0667	464	6.14	36.7	39.7	0.2533	705	5.56	55.8	60.3	1263	0.658	30.5	45.1	1.481	1.525	1.833	0.713	0.352
B79	17	1	2	904.4	25.2	66.34	32	179	11.3	7.712	131	0.03	19	2.94	3	0.0967	169	5.13	27.1	27.9	0.2833	436	6.08	69.9	72.1	624	0.387	22.6	27.6	1.221	1.499	1.763	0.533	0.273
B80	4	1	2	915.1	55	65.57	50.7	472	34.8	15.621	294	0.04	159	5.07	5.6	0.0733	1298	7.17	46.2	48.9	0.2033	1355	7.21	48.2	51.1	2813	0.958	35.9	69	1.922	1.411	1.569	0.878	0.318
B81	8	1	2	801.6	19.9	74.85	22.7	23	1.3	6.455	122	0.04	21	3.07	6.5	0.0733	180	5.19	54.1	57.9	0.37	130	4.87	39	41.7	333	1.389	16	23.2	1.449	1.572	1.852	0.948	0.424
B82	4	1	2	1024.3	40.1	58.57	44.8	381	27.1	9.923	221	0.04	82	4.4	5.4	0.08	872	6.77	58.1	61.5	0.2767	546	6.3	36.4	38.5	1501	1.597	31.7	47.1	1.486	1.562	1.893	0.977	0.238
B83	17	1	2	869.6	16.3	69	12.6	11	0.7	4.406	106	0.0367	44	3.79	17.5	0.04	140	4.94	55.5	67.3	0.2	68	4.22	26.9	32.6	252	2.066	8.9	21.3	2.39	1.413	1.515	1.235	0.536
B84	14	1	2	952.2	32	64.85	42.2	421	27.6	9.083	166	0.04	44	3.79	5.1	0.04	205	5.33	23.5	54.8	0.2867	622	6.43	71.3	75.1	873	0.33	29.9	33.9	1.137	1.536	1.792	0.552	0.336
B85	18	1	2	847.7	32.4	70.78	35.6	256	15.7	10.304	174	0.0333	71	4.26	6.9	0.0833	488	6.19	47.8	51.4	0.3367	461	6.13	45.1	48.5	1021	1.059	25.2	38.3	1.518	1.579	1.976	0.864	0.369
B86	17	1	2	1053.4	19.7	56.96	19.4	17	1.6	4.074	118	0.0367	55	4.02	17.2	0.0467	173	5.15	53.7	68.4	0.3233	93	4.54	29	35.1	322	1.849	13.7	24.2	1.767	1.442	1.001	1.09	0.439
B87	13	1	2	902.2	52.2	66.51	60.7	643	42.1	14.571	250	0.04	113	4.73	4.4	0.0933	1090	6.99	42.2	44.1	0.3167	1379	7.23	53.3	55.8	2584	0.791	43	60.1	1.398	1.606	1.978	0.899	0.303
B88	19	1	2	1052.7	19.7	57	19.4	17	1.6	3.996	118	0.0367	55	4	17.2	0.0467	171	5.14	53.7	64.8	0.3233	92	4.53	29	35.1	318	1.848	13.7	24.2	1.762	1.437	1.006	1.129	0.458
B89	12	1	2	1114.9	29.2	53.82	41.3	256	20.3	9.152	169	0.0333	29	3.37	4.2	0.07	240	5.48	34.8	36.4	0.31	419	6.04	60.8	63.5	689	0.573	29.2	29.2	0.998	1.567	1.959	0.7	0.238
B90	11	1	2	849.4	38.4	70.64	41.3	320	20.5	11.916	230	0.0333	130	4.87	9.2	0.05	708	6.56	50.4	55.5	0.29	566	6.34	40.3	44.4	1405	1.251	29.2	45.8	1.571	1.576	1.94	0.934	0.418
B91	16	1	2	1115.7	29.8	53.78	42	263	20.9	8.825	170	0.03	29	3.37	4	0.07	262	5.57	36.3	37.8	0.31	430	6.09	59.6	62.1	722	0.609	29.7	30	1.011	1.563	1.94	0.665	0.224
B92	17	1	2	860.2	20.4	69.75	26.7	99	7	5.749	100	0.03	11	2.44	3.3	0.09	113	4.73	32.9	34	0.28	218	5.38	63.6	65.8	343	0.518	19.9	21.7	1.146	1.577	1.89	0.667	0.319
B93	18	1	2	889.1	32.2	67.49	29.6	128	8	8.112	180	0.04	61	4.11	6.3	0.08	549	6.31	57.2	61	0.1567	350	5.86	36.4	38.9	961	1.568	21	40.4	1.928	1.486	1.707	1.084	0.319
B94	16	1	2	796.9	14.5	75.29	13.8	0	0	4.841	82	0.04	35	3.57	19.3	0.0433	103	4.64	56.4	69.9	0.3633	44	3.78	24	29.7	183	2.351	9.7	18.1	1.859	1.552	1.835	1.226	0.717
B95	14	1	2	811	22.8	73.98	28.3	103	6.1	7.593	115	0.03	19	2.97	4.3	0.11	194	5.27	43.3	45.3	0.37	233	5.45	51.9	54.3	449	0.834	20	25.3	1.362	1.672	2.128	0.769	0.413
B96	30	2	1	1034.3	22.1	58.01	22.8	34	2.8	7.515	126	0.04	32	3.47	7.4	0.07	212	5.36	48.9	52.8	0.2533	190	5.25	43.7	47.2	434	1.119	16.2	26.7	1.651	1.627	2.019	0.93	0.325
B97	8	1	2	824.2	18.4	72.79	15.3	7	0.4	5.266	114	0.04	27	3.31	7.5	0.1133	229	5.44	63.1	68.2	0.23	107	4.67	29.3	31.7	363	2.151	10.8	23.7	2.185	1.401	1.578	1.133	0.39
B98	14	1	2	910.6	34.1	65.89	36.6	233	17.4	10.823	200	0.04	82	4.4	705	0.1033	494	6.2	45.5	49.2	0.1633	509	6.23	46.9	50.7	1086	0.971	25.9	40.7	1.573	1.654	2.048	0.834	0.381
B99	12	1	2	768.6	13.6	78.06	12.3	0	0	3.854	76	0.04	12	2.51	7.8	0.433	71	4.26	44.6	48.4	0.2633	75	4.32	47.5	51.5	158	0.938	8.7	17.1	1.963	1.476	2.274	0.987	0.508
B100	19	1	2	977.6	51.7	61.38	60.2	577	42.7	14.857	275	0.0333	93	4.54	3.9	0.1133	931	6.84	38.8	40.4	0.2133	1372	7.22	57.2	59.5	2398	0.678	42.6	59.5	1.398	1.629	2.005	0.741	0.234
B101	19	1	2	714.9	4.7	83.93	2.6	0	0	2.052	26	0.04	5	1.65	22.2	0.0467	16	2.79	69.5	89.4	0.16	2	0.66	8.2	10.5	23	8.48	1.9	6.3	3.371	1.312	1.19	1.569	0.72
B103	32	2	1	802.9	32.7	74.73	24	60	3.3	7.74	185	0.04	85	4.44	8.8	0.0767	664	6.5	69.1	75.8	0.28	212	5.36	22.1	24.2	961	3.129	17	43	2.529	1.311	1.426	1.309	0.445
B104	1	1	2	942.1	9.5	63.69	11.6	6	0.4	2.918	97	0.04	9	2.23	13.1	0.0433	35	3.54	48.6	56	0.35	27	3.29	38	43.7	71	1.281	8.2	10.6	1.297	1.606	1.956	0.835	0.462
B106	10	1	2	855.3	28.2	70.15	30.9	145	8.5	7.876	187	0.04	36	3.58	5.2	0.0533	359	5.88	51.6	54.4	0.3333	299	5.7	43	45.4	695	1.199	21.9	33.4	1.524	1.574	2.009	1.03	0.372
B107	19	1	2	956.3	16.1	62.74	20.1	4	0.3	5.053	90	0.0333	28	3.34	12.2	0.0533	104	4.65	44.9	51.2	0.34	99	4.6	42.7	48.7	232	1.051	14.2	17.8	1.25	1.666	2.064	0.852	0.405

## Sheet: Mild
ID	MEAN RR	SDNN	MEAN HR	RMSSD	NN50	PNN50	RRTRI	TINN	VLF hz	VLF ms	VLF log	VLF %	LF hz	LF ms	LF log	LF %	LF nu	HF hz	HF ms	HF log	HF %	HF nu	total	LFHF	SD1	SD2	sd1divf2	ApEn	SampEn	alfa 1	alfa 2
A10	819.2	40.6	73.24	40.4	266	19.7	12.467	222	0.04	85	4.45	5.8	0.1133	770	6.65	52.5	55.7	0.29	611	6.42	41.6	44.2	1467	7.291	28.6	49.8	1.741	1.559	1.867	1.124	0.383
A13	936.1	34.5	64.09	41.7	348	23.1	9.667	197	0.0367	56	4.03	5.4	0.05	437	6.08	41.6	44	0.3567	555	6.32	52.9	55.9	1050	6.957	29.5	38.9	1.318	1.442	1.609	0.846	0.372
A15	851.7	9.2	70.45	7.6	1	0.1	3.161	55	0.0367	9	2.19	11.3	0.0467	56	4.03	71.4	80.5	0.35	14	2.61	17.2	19.4	79	4.148	5.4	11.9	2.217	1.554	1.831	1.273	0.404
A3	742.4	19	80.82	13.6	0	0	6.643	99	0.0367	35	3543	9.7	0.1	248	5.51	69.5	77	0.2533	74	4.3	20.7	22.9	356	3.357	96	25.1	2.618	1.44	1.593	1.319	0.478
B4	747.6	7	80.26	9.2	0	0	2.741	34	0.0367	1	0.09	3.3	0.08	10	2.27	29.1	30.1	0.2767	22	3.11	67	69.2	33	0.435	6.5	7.4	1.135	1.654	2.104	0.667	0.329
B6	1072.8	39.5	55.93	49	432	35	11.339	187	0.0367	143	4.96	10.2	0.05	468	6.15	33.4	37.1	0.2333	790	6.67	56.4	62.7	1402	0.592	34.8	43.7	1.256	1.611	2.001	0.705	0.365
B7	984.7	75.7	60.93	113.5	1134	69.3	21.539	426	0.04	138	4.92	3.2	0.1067	1115	7.02	25.6	26.5	0.3533	3066	8.03	70.5	72.8	4351	0.364	80.3	70.8	0.882	1.663	2.032	0.563	0.287
B18	950.2	40.6	63.14	40.3	297	19.2	11.375	227	0.0367	144	4.97	9	0.04	845	6.74	52.9	58.1	0.2733	608	6.41	38.1	41.8	1599	1.389	285	49.8	1.747	1.541	1.836	0.94	0.31
B22	891.4	37.7	67.31	53.5	626	42.1	13.053	205	0.0367	18	2.92	1.4	0.0667	153	5.03	11.4	11.6	0.2867	1160	7.06	87	88.3	1333	0.131	37.9	37.6	0.993	1.464	1.685	0.402	0.237
B25	843.1	13.6	71.17	13.6	3	0.2	3.039	78	0.04	12	2.51	6.9	0.0567	79	4.37	44.1	47.4	0.2567	87	4.47	48.9	52.6	179	0.901	9.6	16.7	1.734	1.175	0.279	0.937	0.374
B26	724.4	23	82.83	16.4	9	0.6	6.152	116	0.0367	61	4.11	13	0.0467	303	5.71	64.6	74.2	0.1533	105	4.65	22.3	25.6	469	2.898	11.6	30.3	2.609	1.416	1.336	1.286	0.62
B36	1191.3	27.2	50.36	38.5	219	21.2	8.256	146	0.0333	39	3.68	6	0.0833	232	5.45	35.2	37.5	0.2833	387	5.96	58.8	62.5	658	0.599	27.3	27.2	0.999	1.678	2.153	0.628	0.261
B46	908	15	66.08	16.6	18	1.2	4.558	112	0.04	18	2.88	7.7	0.04	84	4.43	36.3	39.4	0.26	129	4.86	56	60.6	231	0.649	11.8	17.7	1.508	1.595	1.954	0.835	0.421
B49	951.2	36.1	63.08	35.6	157	14.8	10.133	191	0.0333	133	4.89	10.7	0.0667	644	6.47	51.9	58.1	0.1567	463	6.14	37.3	41.8	1240	1.391	25.2	44.5	1.767	1.483	1.571	1.025	0.401
B54	860.8	16.2	69.71	19.4	3	0.2	5.367	89	0.04	14	2.66	6.1	0.06	93	4.53	39.2	41.8	0.29	129	4.86	54.5	58.1	236	0.719	13.7	18.4	1.343	1.576	1.938	0.785	0.341
B68	1064.3	32.3	56.37	43.4	363	28.9	10.372	174	0.04	50	3.91	5.1	0.0767	296	5.69	30.5	32.2	0.2533	622	6.43	64.2	67.7	969	0.475	30.7	33.9	1.106	1.616	1.999	0.613	0.284
B69	645.5	5.2	92.96	4.5	0	0	1.542	31	0.04	4	1.4	21.6	0.0467	11	2.42	59.6	76	0.36	3	1.25	18.5	23.6	19	3.222	3.2	6.7	78	1.538	1.793	1.05	0.844
B70	1007.1	17.9	59.57	23.1	22	1.7	4.922	103	0.0367	16	2.76	5.5	0.0967	105	4.65	36.3	38.4	0.3	168	5.12	58.2	61.6	289	0.623	16.4	19.3	1.183	1.474	1.244	0.743	0.275
B72	1082.4	33.8	55.43	44.3	368	28.1	9.432	163	0.0767	65	4.18	6	0.0767	402	6	37.3	39.7	0.3067	611	6.42	56.3	60.3	1078	0.658	31.5	35.8	1.135	1.567	1.889	0.761	0.289
B74	900.6	31.7	66.62	40.7	363	24.7	10.816	159	0.04	52	3.95	6.2	0.0433	255	5.54	30.2	32.2	0.3133	535	6.28	63.4	67.6	843	0.477	28.8	34.4	1.193	1.566	1.899	0.673	0.422
B75	921.6	31.4	65.11	36.3	266	17	10.045	183	0.04	127	4.85	13.8	0.0433	474	6.16	51.4	59.7	0.3733	317	5.76	34.4	39.9	921	1.496	25.7	36.2	1.411	1.612	1.989	1.058	0.467
B76	598	15.7	100.33	10.2	0	0	4.292	97	0.0367	26	3.27	13	0.05	121	4.79	59.5	68.4	0.1533	56	4.02	27.5	31.6	203	2.163	7.2	21	2.92	1.452	1.598	1.364	0.634
B78	877.4	38.5	68.38	43.1	387	24.3	11.453	200	0.0367	93	4.53	7.4	0.0667	464	6.14	36.7	39.7	0.2533	705	5.56	55.8	60.3	1263	0.658	30.5	45.1	1.481	1.525	1.833	0.713	0.352
B79	904.4	25.2	66.34	32	179	11.3	7.712	131	0.03	19	2.94	3	0.0967	169	5.13	27.1	27.9	0.2833	436	6.08	69.9	72.1	624	0.387	22.6	27.6	1.221	1.499	1.763	0.533	0.273
B80	915.1	55	65.57	50.7	472	34.8	15.621	294	0.04	159	5.07	5.6	0.0733	1298	7.17	46.2	48.9	0.2033	1355	7.21	48.2	51.1	2813	0.958	35.9	69	1.922	1.411	1.569	0.878	0.318
B81	801.6	19.9	74.85	22.7	23	1.3	6.455	122	0.04	21	3.07	6.5	0.0733	180	5.19	54.1	57.9	0.37	130	4.87	39	41.7	333	1.389	16	23.2	1.449	1.572	1.852	0.948	0.424
B82	1024.3	40.1	58.57	44.8	381	27.1	9.923	221	0.04	82	4.4	5.4	0.08	872	6.77	58.1	61.5	0.2767	546	6.3	36.4	38.5	1501	1.597	31.7	47.1	1.486	1.562	1.893	0.977	0.238
B83	869.6	16.3	69	12.6	11	0.7	4.406	106	0.0367	44	3.79	17.5	0.04	140	4.94	55.5	67.3	0.2	68	4.22	26.9	32.6	252	2.066	8.9	21.3	2.39	1.413	1.515	1.235	0.536
B84	952.2	32	64.85	42.2	421	27.6	9.083	166	0.04	44	3.79	5.1	0.04	205	5.33	23.5	54.8	0.2867	622	6.43	71.3	75.1	873	0.33	29.9	33.9	1.137	1.536	1.792	0.552	0.336
B85	847.7	32.4	70.78	35.6	256	15.7	10.304	174	0.0333	71	4.26	6.9	0.0833	488	6.19	47.8	51.4	0.3367	461	6.13	45.1	48.5	1021	1.059	25.2	38.3	1.518	1.579	1.976	0.864	0.369
B86	1053.4	19.7	56.96	19.4	17	1.6	4.074	118	0.0367	55	4.02	17.2	0.0467	173	5.15	53.7	68.4	0.3233	93	4.54	29	35.1	322	1.849	13.7	24.2	1.767	1.442	1.001	1.09	0.439
B87	902.2	52.2	66.51	60.7	643	42.1	14.571	250	0.04	113	4.73	4.4	0.0933	1090	6.99	42.2	44.1	0.3167	1379	7.23	53.3	55.8	2584	0.791	43	60.1	1.398	1.606	1.978	0.899	0.303
B88	1052.7	19.7	57	19.4	17	1.6	3.996	118	0.0367	55	4	17.2	0.0467	171	5.14	53.7	64.8	0.3233	92	4.53	29	35.1	318	1.848	13.7	24.2	1.762	1.437	1.006	1.129	0.458
B89	1114.9	29.2	53.82	41.3	256	20.3	9.152	169	0.0333	29	3.37	4.2	0.07	240	5.48	34.8	36.4	0.31	419	6.04	60.8	63.5	689	0.573	29.2	29.2	0.998	1.567	1.959	0.7	0.238
B90	849.4	38.4	70.64	41.3	320	20.5	11.916	230	0.0333	130	4.87	9.2	0.05	708	6.56	50.4	55.5	0.29	566	6.34	40.3	44.4	1405	1.251	29.2	45.8	1.571	1.576	1.94	0.934	0.418
B91	1115.7	29.8	53.78	42	263	20.9	8.825	170	0.03	29	3.37	4	0.07	262	5.57	36.3	37.8	0.31	430	6.09	59.6	62.1	722	0.609	29.7	30	1.011	1.563	1.94	0.665	0.224
B92	860.2	20.4	69.75	26.7	99	7	5.749	100	0.03	11	2.44	3.3	0.09	113	4.73	32.9	34	0.28	218	5.38	63.6	65.8	343	0.518	19.9	21.7	1.146	1.577	1.89	0.667	0.319
B93	889.1	32.2	67.49	29.6	128	8	8.112	180	0.04	61	4.11	6.3	0.08	549	6.31	57.2	61	0.1567	350	5.86	36.4	38.9	961	1.568	21	40.4	1.928	1.486	1.707	1.084	0.319
B94	796.9	14.5	75.29	13.8	0	0	4.841	82	0.04	35	3.57	19.3	0.0433	103	4.64	56.4	69.9	0.3633	44	3.78	24	29.7	183	2.351	9.7	18.1	1.859	1.552	1.835	1.226	0.717
B95	811	22.8	73.98	28.3	103	6.1	7.593	115	0.03	19	2.97	4.3	0.11	194	5.27	43.3	45.3	0.37	233	5.45	51.9	54.3	449	0.834	20	25.3	1.362	1.672	2.128	0.769	0.413
B97	824.2	18.4	72.79	15.3	7	0.4	5.266	114	0.04	27	3.31	7.5	0.1133	229	5.44	63.1	68.2	0.23	107	4.67	29.3	31.7	363	2.151	10.8	23.7	2.185	1.401	1.578	1.133	0.39
B98	910.6	34.1	65.89	36.6	233	17.4	10.823	200	0.04	82	4.4	705	0.1033	494	6.2	45.5	49.2	0.1633	509	6.23	46.9	50.7	1086	0.971	25.9	40.7	1.573	1.654	2.048	0.834	0.381
B99	768.6	13.6	78.06	12.3	0	0	3.854	76	0.04	12	2.51	7.8	0.433	71	4.26	44.6	48.4	0.2633	75	4.32	47.5	51.5	158	0.938	8.7	17.1	1.963	1.476	2.274	0.987	0.508
B100	977.6	51.7	61.38	60.2	577	42.7	14.857	275	0.0333	93	4.54	3.9	0.1133	931	6.84	38.8	40.4	0.2133	1372	7.22	57.2	59.5	2398	0.678	42.6	59.5	1.398	1.629	2.005	0.741	0.234
B101	714.9	4.7	83.93	2.6	0	0	2.052	26	0.04	5	1.65	22.2	0.0467	16	2.79	69.5	89.4	0.16	2	0.66	8.2	10.5	23	8.48	1.9	6.3	3.371	1.312	1.19	1.569	0.72
B104	942.1	9.5	63.69	11.6	6	0.4	2.918	97	0.04	9	2.23	13.1	0.0433	35	3.54	48.6	56	0.35	27	3.29	38	43.7	71	1.281	8.2	10.6	1.297	1.606	1.956	0.835	0.462
B106	855.3	28.2	70.15	30.9	145	8.5	7.876	187	0.04	36	3.58	5.2	0.0533	359	5.88	51.6	54.4	0.3333	299	5.7	43	45.4	695	1.199	21.9	33.4	1.524	1.574	2.009	1.03	0.372
B107	956.3	16.1	62.74	20.1	4	0.3	5.053	90	0.0333	28	3.34	12.2	0.0533	104	4.65	44.9	51.2	0.34	99	4.6	42.7	48.7	232	1.051	14.2	17.8	1.25	1.666	2.064	0.852	0.405
MÉDIA	901.704	27.4479	67.8746	31.4	205.062	14.3271	8.07075	152.188	0.0379917	54.3333	77.3217	23.0125	0.0761042	351.229	5.37479	45.4167	51.0292	0.279994	440.604	5.33083	45.9375	49.5208	847.646	1.63167	29.3896	31.4729	3.18296	1.53269	1.76877	0.905021	0.395083
DP A	123.257	14.185	9.87705	19.4055	233.328	15.6452	4.1134	74.6252	0.00655578	44.3033	510.872	100.658	0.0575883	320.963	1.14076	13.0656	16.1183	0.0642229	530.549	1.48702	16.797	16.4644	839.633	1.78069	41.4364	15.4123	11.0413	0.0989976	0.356938	0.248061	0.133543

## Sheet: Mod-inten
ID	MEAN RR	SDNN	MEAN HR	RMSSD	NN50	PNN50	RRTRI	TINN	VLF hz	VLF ms	VLF log	VLF %	LF hz	LF ms	LF log	LF %	LF nu	HF hz	HF ms	HF log	HF %	HF nu	total	LFHF	SD1	SD2	sd1divf2	ApEn	SampEn	alfa 1	alfa 2
A1	998.6	24.4	60.08	23	30	2.8	6.626	119	0.0267	129	4.86	21.4	0.0433	312	5.74	51.6	65.6	0.27	163	5.09	27	34.3	604	1.914	16.3	30.5	1.87	1.626	1.921	1072	0.509
A11	872.2	27.7	68.8	25.7	41	3.4	8.708	136	0.0367	13	2.57	1.9	0.15	247	5.51	35	35.7	0.1533	446	6.1	63.1	64.3	7.7	6.561	18.2	34	1.87	1.376	1.533	0.979	0.176
A12	743.8	11.3	80.67	7.7	0	0	3.155	56	0.0333	11	2.4	11	0.0767	73	4.29	72.2	81.1	0.1667	17	2.82	16.7	18.8	101	4.612	5.5	15.1	2.756	1.304	1.183	1.351	0.476
A14	654.4	30.2	62.87	33.1	156	11.3	8.878	173	0.0367	59	4.07	7.1	0.09	327	5.79	39.5	42.5	0.2167	441	6.09	53.3	57.4	826	6.717	23.4	35.8	1.527	1.556	1.856	0.788	0.363
A4	961.4	34.2	62.41	26.2	55	5.8	8.128	175	0.0367	168	5.12	13.9	0.0667	846	6.74	70	81.4	0.2633	194	5.27	16	18.6	1208	4.368	18.6	44.5	2.399	1.435	1.442	1.182	0.473
A6	738.5	14.2	81.24	15.1	1	0.1	5.184	78	0.267	6	1.87	3.7	0.0467	39	3.67	22.5	23.4	0.2733	129	4.86	73.7	76.5	174	0.306	10.7	17	1.588	1.461	1.612	0.703	0.458
A7	971.4	39.1	61.77	52.5	405	39.7	11.472	197	0.0333	24	3.17	1.7	0.0767	135	4.9	9.6	9.8	0.23	1239	7.12	88.6	90.1	1398	0.109	37.2	41	1.103	1.532	1.76	0.441	0.197
A8	853.9	23.9	70.27	22.1	15	2.9	7.013	128	0.0367	49	3.89	8.2	0.09	310	5.74	52.2	56.9	0.2433	235	5.46	39.6	43.1	594	1.319	15.6	29.9	1.912	1.333	1.798	1.059	0.384
A9	959.8	34.2	62.51	26	53	5.6	8.342	177	0.04	160	5.08	13.6	0.0667	822	6.71	69.9	81	0.2633	193	5.26	16.4	19	1176	4.255	18.4	44.8	2.432	1.429	1.414	1.451	0.502
B1	901	37.9	66.59	36.6	161	19.5	9.281	192	0.0367	39	3.6	3	0.1267	658	6.49	50.6	52.2	0.17	602	6.4	46.3	47.7	1300	1.093	25.9	46.9	1.81	1.394	1.633	0.978	0.247
B10	805.2	22.8	74.52	21.2	13	0.7	7.671	118	0.04	30	3.4	61	0.0467	276	5.62	56.3	60	0.2933	184	5.21	37.5	39.9	490	1.502	15	28.6	1.907	1.57	1.843	1.012	0.412
B12	745.7	13.2	80.46	8.6	0	0	3.283	77	0.04	12	2.52	8.4	0.06	117	4.76	79	862	0.1633	19	2.92	12.6	13.7	148	6.277	6.1	17.6	2.9	1.277	1.13	1.46	0.498
B14	1022.2	50.5	58.7	40.1	217	15.4	11.733	252	0.0333	284	5.65	12.4	0.06	1544	7.34	67.6	77.2	0.1533	456	6.12	19.9	22.8	2285	3.388	28.4	65.6	2.313	1.416	1.528	1.217	0.365
B15	911.3	39.7	65.84	53.8	50	4	6.809	834	0.04	89	4.49	6.1	0.0433	607	6.41	41.4	44.1	0.25	768	6.64	52.4	55.7	1467	0.791	38.1	41.2	1.083	1.307	1.318	0.775	0.446
B2	664.3	4.9	90.33	4.4	0	0	2.116	25	0.0367	2	0.62	8.4	0.0533	13	2.55	58.1	63.4	0.1533	7	2	33.3	36.4	22	1.744	3.1	6.2	1.991	1.606	1.914	1.094	0.479
B5	785.6	14.6	76.38	10.1	0	0	4.152	69	0.04	18	2.87	9.4	0.0433	140	4.94	74.1	81.7	0.2933	31	3.44	16.5	18.2	188	4.48	7.2	19.4	2.713	1.299	1.163	1.366	0.527
B8	711.7	10.8	84.31	8.5	0	0	3.34	62	0.0333	16	2.78	13.1	0.06	59	4.09	48.6	55.9	0.1833	47	3.85	38.3	44.1	122	1.269	6	14	2.337	1.45	1.442	1.127	0.587
B9	867.7	39.8	69.15	40.5	332	20.2	13.587	223	0.04	81	4.4	5.3	0.0567	569	6.34	37.3	39.4	0.2267	873	6.77	57.3	60.5	1524	0.652	28.7	48.5	1.692	1.401	1.556	0.844	0.38
B16	653.7	13.4	91.79	10.5	0	0	3.922	80	0.04	14	2.62	8.1	0.07	97	4.57	57.2	62.2	0.2367	58	4.07	34.6	37.7	169	1.652	7.4	17.4	2.345	1.513	1.752	1.211	0.475
B17	817.4	27.1	73.41	27.2	94	6	8.077	130	0.0333	51	3.93	7.2	0.11	255	5.54	35.7	38.5	0.2567	407	6.01	57.1	61.5	713	0.626	19.1	33.2	1.726	1.53	1.768	0.822	0.445
B19	916.6	15.1	65.46	16	6	0.5	3.836	111	0.0333	29	3.38	16.2	0.467	113	4.73	62.4	74.5	0.4	38	3.63	20.8	24.6	181	2.998	11.4	18	1.588	1.462	1.148	1.132	0.483
B20	905.8	12.4	66.24	11.8	0	0	3.63	68	0.04	24	3.19	17.4	0.0433	65	4.17	46.5	56.3	0.2533	50	3.92	36	43.6	139	1.292	8.3	15.4	1.853	1.539	1.831	1.014	0.542
B23	452	9.8	132.75	6.8	17	0.2	1.785	121	0.04	13	2.58	13.5	0.0433	65	4.17	66.1	76.3	0.15	20	2.3	20.4	23.6	98	3.24	4.8	13	2.705	1.308	1.312	1.277	0.87
B24	811	28.5	73.98	24.2	35	2.1	9.523	154	0.03	75	4.32	9.6	0.05	398	5.99	50.8	56.2	0.2433	309	5.74	39.5	43.7	783	1.287	17.1	36.5	2.13	1.51	1.731	1.056	0.447
B27	868.5	29.8	69.08	26.4	84	5.2	7.863	164	0.0367	76	4.34	9	0.0467	493	6.2	58.1	63.8	0.1533	278	5.63	32.8	36	849	1.771	18.7	37.8	2.025	1.517	1.616	1.132	0.421
B28	914.3	18.2	65.63	18.4	11	0.7	4.718	104	0.04	27	3.28	8.8	0.06	136	4.91	44.8	49.1	0.25	140	4.95	46.4	50.8	303	0.966	13	22.3	1.714	1.494	1.698	0.915	0.426
B29	962.8	20.4	62.32	22.7	29	20	5.736	138	0.03	14	2.67	4	0.1067	157	5.05	44	45.9	0.2433	184	5.22	51.9	54	355	0.849	16	23.9	1.494	1.446	1.655	0.91	0.282
B30	845.6	15	70.95	11.9	0	0	4.569	77	0.04	19	2.95	10.2	0.0567	110	4.7	58.5	65.2	0.2433	59	4.07	31.2	34.8	187	1.874	8.4	19.5	2.307	1.472	1.647	1.187	0.402
B31	818.1	21	73.34	14.5	2	0.1	5.605	122	0.03	50	3.91	12.3	0.0533	264	5.58	65.2	74.4	0.24	91	4.51	22.4	25.6	404	2.909	10.3	27.9	2.72	1.463	1.586	1.236	0.513
B32	1003.9	40.7	59.76	38.4	177	12.4	8.736	220	0.03	163	5.09	12.5	0.07	820	6.71	63	72	0.17	316	5.76	24.3	27.7	1302	2.597	27.2	50.7	1.868	1.408	1.596	1.176	0.421
B33	895.1	22.9	67.03	22.3	17	1.1	6.738	132	0.04	75	4.32	14.6	0.0467	266	5.58	51.9	60.8	0.3067	171	5.14	33.4	39.1	512	1.556	15.8	28.3	1.793	1.521	1.795	1.071	0.456
B34	940.8	14.8	63.78	20	17	1	4.025	99	0.0333	14	2.67	7.5	0.0567	67	4.2	34.7	37.5	0.32	111	4.71	57.6	62.2	193	0.603	14.2	15.4	1.087	1.414	1.598	0.526	0.3
B35	857.3	20.3	69.99	17.2	7	0.4	5.419	134	0.0333	48	3.87	13.3	0.05	175	5.17	48.5	55.9	0.24	138	4.93	38.2	44.1	361	1.267	12.1	26	2.144	1.463	1.65	1.047	0.553
B37	883.5	14.7	67.92	16.2	2	0.1	5.275	78	0.04	10	2.33	5.3	0.0833	72	4.27	37.1	39.2	0.2133	111	4.71	57.5	60.7	193	0.646	11.4	17.3	1.512	1.648	2.065	0.857	0.353
B38	920.4	27.2	65.19	35.7	287	18.8	6.752	125	0.04	25	3.22	4.2	0.0567	173	5.15	29.1	30.4	0.25	396	5.98	66.6	69.5	595	0.437	25.2	29	1.15	1.574	1.881	0.563	0.333
B39	752	18.7	79.79	15.9	8	0.5	5.488	97	0.04	30	3.41	8.9	0.06	210	5.35	62	68.1	0.2267	99	4.59	29.1	31.9	339	2.133	11.2	23.9	2.13	1.494	1.63	1.064	0.427
B40	1025.8	21.6	58.49	30.1	22	6.8	7.738	110	0.0333	6	1.72	1.3	0.0733	84	4.43	20.1	20.4	0.27	327	5.79	78.5	79.5	417	0.257	21.3	21.9	1.027	1.074	1.973	0.552	0.189
B41	1027.6	54.6	58.39	61.8	170	31	11.935	273	0.0333	198	5.29	7.1	0.0733	965	6.87	34.5	37.2	0.18	1630	7.4	58.3	62.8	2795	0.592	43.8	63.6	1.453	1.262	1.697	0.882	0.383
B42	778.3	22.8	77.09	29.4	131	7.2	7.935	128	0.04	34	3.52	7.8	0.0533	166	5.11	38.3	41.5	0.3833	226	5.42	52.4	56.8	433	0.731	20.8	24.7	1.188	1.592	1.949	0.69	0.464
B43	648.1	5.7	92.58	4.2	0	0	2.133	37	0.04	3	1.1	9.8	0.07	21	3.06	69.8	77.5	0.1533	6	1.82	20.2	22.4	31	3.464	3	7.6	2.554	1.53	1.658	1.224	0.669
B44	793	24.3	75.67	20.3	22	1.8	7.057	144	0.0267	62	4.13	11.6	0.06	354	5.87	65.9	74.5	0.1767	120	4.79	22.3	25.2	538	2.952	14.4	31.2	2.169	1.568	1.883	1.244	0.478
B45	894.5	32.2	67.08	32.6	163	11.5	9.726	169	0.03	96	4.56	10.1	0.0433	514	6.24	54.2	60.2	0.1733	337	5.82	35.6	39.5	948	1.523	23.1	39.2	1.7	1.539	1.762	1.047	0.389
B48	826.2	10.3	72.62	10.6	0	0	3.296	56	0.03	13	2.54	13.3	0.0667	38	3.64	40	46.2	0.28	44	3.79	46.5	53.7	95	0.86	7.5	12.5	1.667	1.597	1.936	0.895	0.512
B51	1038.9	18.8	57.75	25	38	2.9	5.661	105	0.0367	46	3.83	14.4	0.04	91	4.51	28.3	33	0.31	184	5.21	57.2	66.8	321	0.494	17.7	19.8	1.121	1.582	1.955	0.698	0.35
B52	879.8	27.6	68.2	30	70	8.1	7.945	167	0.04	52	3.96	8	0.4667	301	5.71	46.1	50.1	0.2933	299	5.7	45.8	49.8	653	1.007	21.2	32.8	1.546	1.529	1.851	0.944	0.401
B53	840.7	15.5	71.37	18.3	0	0	5.487	81	0.04	12	2.51	5.8	0.11	75	4.32	35.4	37.5	0.2733	125	4.83	58.8	62.4	212	0.601	12.9	17.6	1.363	1.568	1.888	0.707	0.354
B55	734.1	26.9	81.73	26.5	113	5.8	8.283	144	0.04	34	3.53	5.3	0.05	243	5.5	37.8	39.9	0.2333	366	5.9	56.8	60	644	0.665	18.8	33.1	1.765	1.44	1.592	1.069	0.502
B59	751	9.8	79.89	7.4	0	0	2.893	62.2	0.0267	13	2.55	16.1	0.0433	47	3.86	59.5	70.9	0.2067	19	2.96	24.3	29	79	2.445	5.2	12.8	2.446	1.588	1.893	1.214	0.522
B60	791	15.2	75.86	16.7	7	0.4	4.689	99	0.04	11	2.43	6	0.0533	116	4.75	61.2	65.1	0.39	61	4.11	32.2	34.3	189	1.899	11.8	17.9	1.519	1.558	1.881	1.05	0.407
B61	743.4	9.2	80.71	6.4	0	0	3.31	53	0.04	10	2.27	11.8	0.0667	57	4.04	70	79.4	0.2767	15	2.69	18.1	20.5	81	3.868	4.6	12.1	2.657	1.487	1.626	1.337	0.446
B62	991.6	31	60.51	38.5	280	20.8	8.98	166	0.0367	62	4.13	7.7	0.0533	334	5.81	41.4	44.9	0.32	410	6.02	50.8	55.1	807	0.815	27.3	34.3	1.258	1.517	1.721	0.817	0.29
B63	849.9	41	70.6	37.4	289	16.4	15.077	228	0.04	59	4.08	3.8	0.1367	943	6.85	60.7	63	0.1587	552	6.31	35.5	36.9	1555	1.709	26.4	51.6	1.951	1.534	1.7	1.125	0.268
B64	826.5	29.7	72.59	33.5	206	11.8	9.443	163	0.04	25	3.21	3	0.0633	312	5.74	37.6	38.8	0.29	492	6.2	59.4	61.2	829	0.633	23.7	34.6	1.462	1.489	1.78	0.687	0.342
B65	739	7.3	81.19	6.1	0	0	2.323	45	0.04	8	2.07	14.7	0.0433	32	3.45	58.9	69.1	0.32	14	2.65	26.3	30.8	54	2.24	4.3	9.5	2.201	1.576	1.893	1.073	0.678
B66	1126.5	28.5	53.26	36.9	244	19.1	8.318	146	0.0367	46	3.82	7.6	0.05	218	5.38	36.4	39.4	0.31	335	5.81	55.9	60.5	599	0.651	26.1	27	1.034	1.601	2.032	0.764	0.308
B67	659.9	18.6	90.92	11.8	10	0.5	4.661	111	0.04	26	3.26	7.5	0.0733	263	5.57	76.1	82.3	0.16	56	4.03	16.2	17.6	345	4.686	8.3	24.9	2.995	1.308	1.325	1.51	0.482
B71	756.9	14.6	79.27	12.9	7	0.4	4.762	99	0.0367	50	3.91	23.1	0.04	107	4.68	49.7	64.7	0.3267	59	4.07	27.1	35.3	216	1.834	9.1	18.6	2.042	1.468	1.615	1.141	0.727
B73	797.9	17.3	75.2	16.6	6	0.4	5.296	94	0.0367	33	3.49	11.7	0.06	148	5	63.1	60.1	0.3367	98	4.59	35.1	39.8	289	1.511	11.8	21.5	1.825	1.602	1.855	1.024	0.471
B77	670.4	5.6	89.5	5.2	2	0.1	1.735	51	0.0367	6	1.78	19.8	0.0533	15	2.7	49.4	61.6	0.35	9	2.22	30.7	38.2	30	1.611	3.6	7.1	1.945	1.526	1.748	1.051	0.721
B96	1034.3	22.1	58.01	22.8	34	2.8	7.515	126	0.04	32	3.47	7.4	0.07	212	5.36	48.9	52.8	0.2533	190	5.25	43.7	47.2	434	1.119	16.2	26.7	1.651	1.627	2.019	0.93	0.325
B103	802.9	32.7	74.73	24	60	3.3	7.74	185	0.04	85	4.44	8.8	0.0767	664	6.5	69.1	75.8	0.28	212	5.36	22.1	24.2	961	3.129	17	43	2.529	1.311	1.426	1.309	0.445
média	842.88	22.7262	72.4348	22.5623	68.7869	5.76393	6.47726	135.856	0.040282	48.6721	3.3941	10.4213	0.0783115	284.426	5.1577	50.877	69.2705	0.247021	249.279	4.85295	39.641	43.3066	571.569	1.98944	15.9656	27.5689	1.89446	1.47575	1.683	18.5739	0.438541
dp amostra	123.617	11.1184	12.2557	12.7808	99.0517	8.48269	2.93304	105.776	0.0297896	53.1886	1.03811	8.09543	0.0758249	294.952	1.06141	15.078	104.613	0.0642376	293.504	1.31575	17.4967	17.6146	560.901	1.59055	9.05316	13.3878	0.51181	0.111855	0.228146	137.126	0.128032

## Sheet: COHEN D
	MEAN RR	SDNN	MEAN HR	RMSSD	NN50	PNN50	RRTRI	TINN	VLF hz	VLF ms	VLF log	VLF %	LF hz	LF ms	LF log	LF %	LF nu	HF hz	HF ms	HF log	HF %	HF nu	total	LFHF	SD1	SD2	sd1divf2	ApEn	SampEn	alfa 1	alfa 2
Mean mild	901.704	27.4479	67.8746	31.4	205.062	14.3271	8.07075	152.188	0.0379917	54.3333	77.3217	23.0125	0.0761042	351.229	5.37479	45.4167	51.0292	0.279994	440.604	5.33083	45.9375	49.5208	847.646	1.63167	29.3896	31.4729	3.18296	1.53269	1.76877	0.905021	0.395083
Standard deviation mild	123.257	14.185	9.87705	19.4055	233.328	15.6452	4.1134	74.6252	0.00655578	44.3033	510.872	100.658	0.0575883	320.963	1.14076	13.0656	16.1183	0.0642229	530.549	1.48702	16.797	16.4644	839.633	1.78069	41.4364	15.4123	11.0413	0.0989976	0.356938	0.248061	0.133543
Mean moderate intense	842.88	22.7262	72.4348	22.5623	68.7869	5.76393	6.47726	135.856	0.040282	48.6721	3.3941	10.4213	0.0783115	284.426	5.1577	50.877	69.2705	0.247021	249.279	4.85295	39.641	43.3066	571.569	1.98944	15.9656	27.5689	1.89446	1.47575	1.683	18.5739	0.438541
Standard deviation moderate intense	123.617	11.1184	12.2557	12.7808	99.0517	8.48269	2.93304	105.776	0.0297896	53.1886	1.03811	8.09543	0.0758249	294.952	1.06141	15.078	104.613	0.0642376	293.504	1.31575	17.4967	17.6146	560.901	1.59055	9.05316	13.3878	0.51181	0.111855	0.228146	137.126	0.128032
Mean mild moderate/intense	58.8238	4.72169	-4.56017	8.8377	136.276	8.56315	1.59349	16.3318	-0.0022903	5.6612	73.9276	12.5912	-0.00220731	66.8029	0.217087	-5.46038	-18.2413	0.0329724	191.325	0.477883	6.29652	6.21428	276.077	-0.357776	13.424	3.90406	1.2885	0.0569334	0.0857708	-17.6689	-0.0434577
meand SD mild mod/intense	0.997091	1.27582	0.805914	1.51833	2.35562	1.84437	1.40243	0.705504	0.220069	0.832947	492.116	12.434	0.75949	1.08819	1.07476	0.86653	0.154076	0.999771	1.80764	1.13017	0.96001	0.934699	1.49694	1.11954	4.57701	1.15123	21.573	0.885051	1.56451	0.001809	1.04304
D DE COHEM (DIFERENÇA DA MÉDIA/MEDIA DO DP)	0.476506.	0.370261.	0.409565.	0.537947	0.760267.	0.680896	0.44549	0.178392.	0	0.115635	0.204656.	0.176312	0	0.216722	0.190783	0.386937	0.002466	0.5	0.446244.	0.341014	0.36727	0.364336	0.695789	0.213311	0.447436	0.27017	0.165072	0.475651	0.297938	0.182126	0.307692
	0.47	0.37	0.4	0.53	0.76	0.68	0.44	0.17	0	0.11	0.2	0.17	0	0.21	0.19	0.38	0	0.5	0.44	0.34	0.36	0.36	0.69	0.21	0.44	0.27	0.16	0.17	0.29	0.18	0.3
	p=0,021			p=0,009	p=0,003	p=0,005								p=0,023			p=0,048		p=0,023			p=0,033	p=0,057	p=0,042
For significant differences the effect size was calculated using Cohen's d, large effect size was considered for values> 0.9, effect sizemédio para valores entre 0,9 e 0,5 e tamanho do efeito pequeno para valores entre 0,5 e 0,25.
